# Supplementary material for: Alterations of oral microbiota are associated with the development and severity of acute pancreatitis
Source: J Oral Microbiol. 2023 Oct 5;15(1):2264619. doi: 10.1080/20002297.2023.2264619 (PMC10557549; doi:10.1080/20002297.2023.2264619)
Supplement: Supplemental Material [file ZJOM_A_2264619_SM5844.zip]

Archive with 10 entries (9 files):
- Supplementary files/
- Supplementary files/Figure S1.pdf
- Supplementary files/Figure S2.pdf
- Supplementary files/Figure S3.pdf
- Supplementary files/Figure S4.pdf
- Supplementary files/TableS1 Sample information statistics table.xlsx
- Supplementary files/TableS2 Alpha diversity.xlsx
- Supplementary files/TableS3 Relative abundance of  Phylum.xlsx
- Supplementary files/TableS4 Relative abundance of  Genus.xlsx
- Supplementary files/TableS5 Lefse value 2 among three groups.xlsx
