# Supplementary material for: Alterations of oral microbiota are associated with the development and severity of acute pancreatitis
Source: J Oral Microbiol. 2023 Oct 5;15(1):2264619. doi: 10.1080/20002297.2023.2264619 (PMC10557549; doi:10.1080/20002297.2023.2264619)
Supplement: Supplemental Material [file ZJOM_A_2264619_SM5844.zip › Supplementary files/TableS1 Sample information statistics table.xlsx]

## Sheet: TableS1.Sample information stat
Sample\Info	Seq_num	Base_num	Mean_length	Min_length	Max_length
AP1	32454	13829962	426.14	262	483
AP2	42712	18143469	424.786	270	505
AP3	45052	18909586	419.728	257	510
AP4	47235	19869616	420.655	237	507
AP5	47692	20217515	423.918	201	510
AP6	37506	15959738	425.525	259	485
AP7	76860	32584133	423.941	222	506
AP8	43243	18305902	423.326	245	506
AP9	168875	71367150	422.603	253	522
AP10	52548	22224458	422.936	229	511
AP11	46549	19582213	420.68	224	478
AP12	42974	17851049	415.392	245	506
AP13	49092	20762668	422.934	265	505
AP14	53337	22497362	421.797	205	510
AP15	41165	17477626	424.575	222	447
AP16	39211	16625896	424.011	317	507
AP17	35477	15025022	423.514	402	488
AP18	41074	17446826	424.766	264	437
AP19	31873	13468774	422.576	371	507
AP20	32305	13683398	423.569	262	507
AP21	45914	19386181	422.228	224	507
AP22	41212	17263624	418.898	233	506
AP23	40740	17289200	424.379	245	515
AP24	41784	17876630	427.834	210	437
AP25	45766	19331395	422.396	222	507
AP26	47172	20062029	425.295	211	432
AP27	44328	18808732	424.308	202	450
AP28	41975	17676916	421.13	222	468
AP29	45141	18976352	420.38	270	510
AP30	45195	19196280	424.743	245	489
AP31	42184	17828824	422.644	247	458
AP32	49993	21055522	421.169	249	506
AP33	41381	17488121	422.612	245	443
AP34	42351	17809199	420.514	268	507
AP35	44198	18799453	425.346	270	504
AP36	38425	16370722	426.044	290	443
AP37	42877	18147340	423.242	210	504
AP38	42831	18206722	425.083	257	502
AP39	40126	17057887	425.108	220	506
AP40	34132	14354012	420.544	401	490
AP41	43307	18338848	423.462	240	502
AP42	32620	13801797	423.108	336	520
AP43	42310	17893501	422.914	222	496
AP44	37916	16120872	425.173	205	450
AP45	49834	21075060	422.905	202	478
AP46	42122	17875784	424.381	245	449
AP47	46757	19793254	423.322	210	499
AP48	31893	13530103	424.234	202	440
AP49	35774	15230732	425.749	298	509
AP50	31016	13221168	426.269	309	435
AP51	41408	17550679	423.848	314	444
AP52	42592	18024557	423.191	261	507
AP53	75265	31786770	422.331	215	532
AP54	46307	19591587	423.08	253	477
AP55	45554	19232085	422.182	203	495
AP56	42776	18089200	422.882	246	476
AP57	43603	18516467	424.66	270	478
AP58	37618	15884780	422.265	245	450
AP59	49175	20628544	419.493	220	507
AP60	52270	22197302	424.666	210	473
AP61	45693	19349538	423.468	220	477
AP62	45285	19177011	423.474	261	443
AP63	30567	13026950	426.177	402	431
AP64	49504	20934564	422.886	262	509
AP65	49956	21280492	425.985	321	486
AP66	49390	20961251	424.403	286	444
AP67	49154	20879457	424.776	277	494
AP68	48647	20668818	424.873	262	520
AP69	49038	20848582	425.152	251	432
AP70	54826	23198766	423.134	222	515
AP71	48222	20533379	425.809	222	516
AP72	37485	15816134	421.932	235	506
AP73	46440	19613316	422.337	249	501
AP74	50877	21557891	423.726	220	499
AP75	45843	19458017	424.449	273	432
AP76	49813	21078432	423.151	290	462
AP77	44994	19070822	423.853	261	511
AP78	43384	18327294	422.444	270	439
AP79	55516	23591755	424.954	261	510
AP80	44267	18868292	426.238	337	451
AP81	52747	22445671	425.535	229	516
AP82	53859	22743239	422.274	209	467
AP83	39096	16624538	425.224	222	506
AP84	59392	25148964	423.44	227	506
AP85	54984	23127300	420.619	237	507
AP86	44834	19074155	425.44	270	508
AP87	41680	17479809	419.381	334	515
AP88	39753	16919325	425.611	337	478
AP89	46808	19791333	422.819	216	505
C1	42572	18103441	425.243	277	468
C2	52540	22303471	424.505	218	529
C3	39876	16983050	425.897	251	464
C4	43785	18595795	424.707	270	486
C5	41467	17530498	422.758	222	493
C6	45547	19356857	424.986	266	492
C7	43254	18290886	422.872	245	482
C8	39213	16723960	426.49	270	471
C9	44890	19045718	424.275	266	443
C10	46182	19691790	426.395	260	516
C11	34773	14810105	425.908	270	508
C12	41292	17518309	424.254	322	506
C13	39864	16944713	425.063	290	519
C14	41226	17633778	427.734	270	433
C15	45335	19203980	423.602	264	480
C16	45769	19510359	426.279	334	506
C17	49107	20819786	423.968	270	499
C18	51260	21913856	427.504	274	509
C19	45497	19211229	422.253	264	540
C20	48899	20781892	424.996	270	467
C21	53059	22540343	424.817	233	456
C22	33524	14248066	425.011	402	432
C23	52736	22373640	424.257	202	500
C24	49127	20916674	425.767	261	442
C25	48258	20447246	423.707	258	507
C26	46507	19829179	426.37	262	482
C27	39196	16677882	425.5	273	432
C28	47096	19865058	421.799	304	506
C29	37471	15985773	426.617	391	502
C30	113084	47919840	423.754	220	506
C31	48473	20622744	425.448	270	432
C32	52856	22443352	424.613	221	510
C33	39407	16804943	426.446	237	485
C34	46450	19776869	425.767	222	437
C35	48717	20741044	425.746	205	442
C36	47021	20018125	425.727	251	506
C37	50190	21348088	425.345	265	507
C38	51076	21723895	425.325	224	516
C39	47713	20318360	425.845	222	435
C40	40902	17478844	427.335	222	510
C41	43795	18729362	427.66	231	442
C42	51833	21984410	424.139	270	506
C43	45760	19382205	423.562	301	506
C44	46517	19781318	425.249	297	517
C45	52508	22270221	424.13	237	437
C46	41682	17832130	427.814	286	512
C47	46370	19760697	426.153	270	473
