# Supplementary material for: Alterations of oral microbiota are associated with the development and severity of acute pancreatitis
Source: J Oral Microbiol. 2023 Oct 5;15(1):2264619. doi: 10.1080/20002297.2023.2264619 (PMC10557549; doi:10.1080/20002297.2023.2264619)
Supplement: Supplemental Material [file ZJOM_A_2264619_SM5844.zip › Supplementary files/TableS2 Alpha diversity.xlsx]

## Sheet: TableS2.Alpha diversity
Sample\Estimators	shannon	simpson	heip	chao	sobs
AP	1.58923	0.377047	0.020968	227.417	187
AP	3.39843	0.099287	0.103645	271.05	280
AP	3.19297	0.069287	0.140728	202.5	167
AP	2.96848	0.10133	0.120669	188.5	154
AP	3.02514	0.169679	0.072047	240.542	273
AP	1.42571	0.51396	0.024888	130.769	128
AP	2.73506	0.217153	0.061322	225.217	236
AP	3.58104	0.06939	0.130264	254.517	269
AP	3.86008	0.056459	0.09681	468.059	481
AP	3.50769	0.075565	0.149175	223.667	218
AP	3.16964	0.096863	0.116918	215	196
AP	2.99484	0.159773	0.078439	218.214	243
AP	2.77335	0.143563	0.093826	165.167	161
AP	2.08506	0.301631	0.042186	171.067	168
AP	1.68873	0.417206	0.031075	184.909	143
AP	1.99958	0.401108	0.029565	241.25	217
AP	2.76892	0.19318	0.097022	157.6	155
AP	2.70462	0.174934	0.085053	164.773	165
AP	3.63529	0.091038	0.159107	219.375	233
AP	3.25545	0.10091	0.146654	161.273	171
AP	3.45018	0.104093	0.116435	255.545	263
AP	4.22082	0.033109	0.249402	245.5	270
AP	3.16799	0.112613	0.105369	206.625	217
AP	1.73906	0.347007	0.026659	192.136	177
AP	2.99882	0.09319	0.101393	195.44	189
AP	2.86408	0.120064	0.091342	192.462	182
AP	2.92641	0.095591	0.107034	188.091	166
AP	2.59902	0.196397	0.060148	222.25	208
AP	4.02641	0.033467	0.195245	262.235	283
AP	2.69185	0.167509	0.076017	188.75	182
AP	2.72658	0.132722	0.0845	188	170
AP	2.8159	0.136525	0.078541	205.75	201
AP	3.05767	0.115862	0.099891	213	204
AP	3.07108	0.100807	0.086408	241.13	239
AP	2.73679	0.202754	0.074419	222.111	195
AP	1.85833	0.377138	0.048766	158.5	112
AP	3.71981	0.061776	0.169145	214.5	239
AP	2.96299	0.105393	0.097638	201	189
AP	2.33848	0.166905	0.096551	97.2	98
AP	4.31977	0.024262	0.316971	212.875	235
AP	3.31866	0.078966	0.125581	208.4	213
AP	3.32125	0.075101	0.143522	182.714	187
AP	3.00035	0.136739	0.1091	177.312	176
AP	2.79337	0.16586	0.067858	237.778	227
AP	3.15391	0.084301	0.123228	163.882	183
AP	2.72812	0.208916	0.07298	207	197
AP	3.03546	0.075279	0.173778	101.5	115
AP	1.539	0.425626	0.038124	134.769	97
AP	3.0002	0.105487	0.106053	174	181
AP	2.42342	0.256787	0.065091	168.75	159
AP	2.6734	0.19149	0.070624	185.077	192
AP	3.13712	0.104235	0.099717	219.316	222
AP	3.14826	0.070489	0.170195	127.545	132
AP	3.55006	0.084435	0.13006	239.647	261
AP	3.59437	0.066149	0.136125	231.476	261
AP	3.28876	0.109931	0.098888	255.909	262
AP	2.74697	0.094746	0.152034	91.5	97
AP	3.44785	0.087202	0.100438	300.553	304
AP	3.27892	0.067755	0.10825	229.75	237
AP	3.17341	0.082228	0.098236	226.5	234
AP	3.18661	0.088848	0.100897	242.261	231
AP	2.85151	0.216299	0.067135	232.053	244
AP	2.84567	0.13941	0.151525	105	108
AP	3.28373	0.078893	0.106979	232.333	241
AP	2.78583	0.138927	0.07385	217	207
AP	3.02989	0.123015	0.096073	206.429	206
AP	2.98222	0.128478	0.093658	192.056	201
AP	2.55136	0.25418	0.062564	189.375	190
AP	2.83821	0.131036	0.077332	207.2	209
AP	3.70676	0.046509	0.171955	208.882	232
AP	2.56216	0.12899	0.108762	103.5	111
AP	2.43092	0.18567	0.048912	237.625	213
AP	3.14728	0.08873	0.096003	249.75	233
AP	2.91942	0.109031	0.091305	181.647	193
AP	2.91056	0.171329	0.065785	239.286	265
AP	2.65338	0.246004	0.051772	248.2	256
AP	2.69968	0.271267	0.0555	263.75	251
AP	2.78575	0.125812	0.073487	212.056	208
AP	2.41448	0.251147	0.039473	250.7	259
AP	2.2286	0.322411	0.045037	186.105	185
AP	2.61539	0.175822	0.070403	183.25	181
AP	3.26522	0.086684	0.11345	199.5	223
AP	3.09858	0.078991	0.13229	159.688	161
AP	3.2146	0.076341	0.111651	201.176	215
AP	3.35658	0.073296	0.119874	220.4	232
AP	2.78638	0.122539	0.065331	217.8	234
AP	4.34798	0.02228	0.280596	252.75	273
AP	2.34221	0.203695	0.074637	127.1	127
AP	3.26607	0.144574	0.103311	219.833	245
HC	2.35149	0.254892	0.062922	165.071	152
HC	2.74685	0.161733	0.078883	180	186
HC	2.92366	0.161804	0.104197	176.3	170
HC	3.37779	0.076881	0.139439	215.5	204
HC	3.69941	0.072809	0.158966	230.833	249
HC	3.25092	0.124763	0.100057	226.118	249
HC	3.33088	0.105868	0.111417	217.286	243
HC	2.68318	0.226739	0.060051	224	228
HC	3.31744	0.108013	0.101102	245.526	264
HC	3.00663	0.143131	0.090656	201.105	213
HC	2.96681	0.139456	0.092613	186.048	200
HC	2.9697	0.140658	0.096282	190.167	193
HC	2.38425	0.271431	0.046687	218	212
HC	2.1536	0.286071	0.040945	211.75	187
HC	3.41588	0.096994	0.106295	270	278
HC	2.51869	0.231385	0.049404	225.476	232
HC	3.32961	0.097791	0.115074	213.812	235
HC	2.48769	0.165837	0.075058	140.5	148
HC	2.80842	0.125715	0.077918	205.188	201
HC	3.17016	0.089855	0.107601	197.118	213
HC	2.68663	0.203478	0.062192	198.316	221
HC	2.47087	0.206625	0.070802	155.4	154
HC	3.25458	0.07816	0.123311	205.231	203
HC	2.89319	0.164546	0.072249	223.136	237
HC	2.52491	0.233738	0.077112	147.091	150
HC	2.48797	0.18096	0.071205	149.25	156
HC	3.11424	0.164793	0.084048	259.217	257
HC	3.40246	0.108894	0.10483	251.607	278
HC	2.07282	0.36203	0.035996	201.5	194
HC	3.09225	0.103721	0.101577	190.056	208
HC	2.89609	0.164315	0.085091	188.769	202
HC	3.18825	0.093304	0.104242	200.9	224
HC	2.6582	0.174642	0.065696	182.476	203
HC	2.64501	0.160283	0.075627	166.895	174
HC	2.37251	0.23747	0.045654	212	214
HC	2.78372	0.147696	0.085276	163.55	179
HC	2.842	0.108452	0.091243	176	178
HC	2.70372	0.141724	0.086019	166.375	163
HC	2.63015	0.15693	0.069225	211.214	187
HC	2.38242	0.225692	0.049652	202.464	199
HC	1.84689	0.423194	0.029341	206.833	183
HC	3.15544	0.101806	0.090214	247.15	250
HC	2.1126	0.238731	0.039509	208.312	185
HC	2.48741	0.212999	0.062317	199.588	178
HC	3.33548	0.071399	0.134118	186.588	203
HC	1.67162	0.46229	0.024832	185.3	175
HC	2.28777	0.31747	0.037995	233.292	234
