# Supplementary material for: Alterations of oral microbiota are associated with the development and severity of acute pancreatitis
Source: J Oral Microbiol. 2023 Oct 5;15(1):2264619. doi: 10.1080/20002297.2023.2264619 (PMC10557549; doi:10.1080/20002297.2023.2264619)
Supplement: Supplemental Material [file ZJOM_A_2264619_SM5844.zip › Supplementary files/TableS3 Relative abundance of Phylum.xlsx]

## Sheet: mann_result
Table S3 Relative abundance of the different Phylum among two groups
	AP-mean	AP-sd	HC-mean	HC-sd	W_statistic	pvalue	corrected_pvalue	Z_value
d__Bacteria; k__norank_d__Bacteria; p__Firmicutes	54.16	14.59	55.61	11.43	2072	0.9307	0.964	5.52211
d__Bacteria; k__norank_d__Bacteria; p__Bacteroidota	20.76	12.04	13	6.458	2966.5	6.288e-05	0.0009118	3.58618
d__Bacteria; k__norank_d__Bacteria; p__Proteobacteria	8.634	12.99	17.74	10.13	763	1.225e-09	3.552e-08	8.35513
d__Bacteria; k__norank_d__Bacteria; p__Actinobacteriota	9.933	5.597	7.019	5.142	2851.5	0.0005099	0.004929	3.83507
d__Bacteria; k__norank_d__Bacteria; p__Fusobacteriota	3.796	3.487	4.575	3.124	1696.5	0.07104	0.2943	6.33479
d__Bacteria; k__norank_d__Bacteria; p__Patescibacteria	1.651	1.834	1.333	1.188	2203.5	0.6099	0.6891	5.23751
d__Bacteria; k__norank_d__Bacteria; p__Spirochaetota	0.5434	1.757	0.3767	0.5328	2084.5	0.9763	0.9763	5.49506
d__Bacteria; k__norank_d__Bacteria; p__Campilobacterota	0.3156	0.6484	0.2315	0.3312	2244	0.4867	0.588	5.14986
d__Bacteria; k__norank_d__Bacteria; p__Synergistota	0.09769	0.1903	0.09143	0.1889	2245.5	0.478	0.588	5.14661
d__Bacteria; k__norank_d__Bacteria; p__Desulfobacterota	0.0544	0.3234	0.0237	0.09012	2159	0.7436	0.7987	5.33382
d__Bacteria; k__norank_d__Bacteria; p__Chloroflexi	0.02112	0.08224	0.002895	0.006231	2182.5	0.6178	0.6891	5.28296
d__Bacteria; k__norank_d__Bacteria; p__Acidobacteriota	0.007685	0.05641	7.619e-05	0.0005223	2427	0.007598	0.05508	4.7538
d__Bacteria; k__norank_d__Bacteria; p__Deinococcota	0.005754	0.03594	7.619e-05	0.0005223	2213.5	0.1727	0.4196	5.21587
d__Bacteria; k__norank_d__Bacteria; p__Cyanobacteria	0.002012	0.008886	0.00381	0.01054	1756.5	0.01294	0.07505	6.20493
d__Bacteria; k__norank_d__Bacteria; p__Verrucomicrobiota	0.005231	0.04561	0	0	2185.5	0.1438	0.417	5.27647
d__Bacteria; k__norank_d__Bacteria; p__Myxococcota	0.003098	0.01666	0.0003048	0.001256	2222.5	0.2574	0.5742	5.19639
d__Bacteria; k__norank_d__Bacteria; p__Gemmatimonadota	0.003058	0.02107	0	0	2209	0.1006	0.3645	5.22561
d__Bacteria; k__norank_d__Bacteria; p__Elusimicrobiota	0.001127	0.004663	0.001295	0.007445	2185.5	0.3444	0.588	5.27647
d__Bacteria; k__norank_d__Bacteria; p__Methylomirabilota	0.001489	0.01113	0	0	2185.5	0.1438	0.417	5.27647
d__Bacteria; k__norank_d__Bacteria; p__unclassified_k__norank_d__Bacteria	0.001086	0.004265	7.619e-05	0.0005223	2331.5	0.03162	0.1528	4.96049
d__Bacteria; k__norank_d__Bacteria; p__Planctomycetota	0.0009657	0.008734	0	0	2138.5	0.3075	0.588	5.37819
d__Bacteria; k__norank_d__Bacteria; p__Nitrospirota	0.0002414	0.001931	0	0	2138.5	0.3075	0.588	5.37819
d__Bacteria; k__norank_d__Bacteria; p__Abditibacteriota	0.0002012	0.001898	0	0	2115	0.4769	0.588	5.42905
d__Bacteria; k__norank_d__Bacteria; p__Entotheonellaeota	0.0001609	0.001518	0	0	2115	0.4769	0.588	5.42905
d__Bacteria; k__norank_d__Bacteria; p__Dadabacteria	0.0001609	0.001518	0	0	2115	0.4769	0.588	5.42905
d__Bacteria; k__norank_d__Bacteria; p__GAL15	0	0	0.0001524	0.001045	2047	0.1736	0.4196	5.57622
d__Bacteria; k__norank_d__Bacteria; p__Fibrobacterota	4.024e-05	0.0003796	0	0	2115	0.4769	0.588	5.42905
d__Bacteria; k__norank_d__Bacteria; p__RCP2-54	4.024e-05	0.0003796	0	0	2115	0.4769	0.588	5.42905
d__Bacteria; k__norank_d__Bacteria; p__Latescibacterota	4.024e-05	0.0003796	0	0	2115	0.4769	0.588	5.42905
