# Supplementary material for: Alterations of oral microbiota are associated with the development and severity of acute pancreatitis
Source: J Oral Microbiol. 2023 Oct 5;15(1):2264619. doi: 10.1080/20002297.2023.2264619 (PMC10557549; doi:10.1080/20002297.2023.2264619)
Supplement: Supplemental Material [file ZJOM_A_2264619_SM5844.zip › Supplementary files/TableS4 Relative abundance of Genus.xlsx]

## Sheet: mann_result
Table S4 Relative abundance of the different Genus among two groups
	AP-mean	AP-sd	HC-mean	HC-sd	W_statistic	pvalue	corrected_pvalue	Z_value
d__Bacteria; k__norank_d__Bacteria; p__Actinobacteriota; c__Actinobacteria; o__Actinomycetales; f__Actinomycetaceae; g__Actinomyces	4.23	3.621	2.178	1.153	3022.5	2.063e-05	0.000593	3.46498
d__Bacteria; k__norank_d__Bacteria; p__Actinobacteriota; c__Actinobacteria; o__Actinomycetales; f__Actinomycetaceae; g__Mobiluncus	0.02442	0.1191	0.005867	0.02239	2505	0.02184	0.162	4.58499
d__Bacteria; k__norank_d__Bacteria; p__Actinobacteriota; c__Actinobacteria; o__Bifidobacteriales; f__Bifidobacteriaceae; g__Alloscardovia	0.009938	0.03426	0.00541	0.03656	2400	0.01936	0.1484	4.81223
d__Bacteria; k__norank_d__Bacteria; p__Actinobacteriota; c__Actinobacteria; o__Bifidobacteriales; f__Bifidobacteriaceae; g__Bifidobacterium	0.05106	0.2049	0.002286	0.005559	2593.5	0.006091	0.05961	4.39345
d__Bacteria; k__norank_d__Bacteria; p__Actinobacteriota; c__Actinobacteria; o__Bifidobacteriales; f__Bifidobacteriaceae; g__Parascardovia	0.00684	0.02919	7.619e-05	0.0005223	2453.5	0.004969	0.0508	4.69645
d__Bacteria; k__norank_d__Bacteria; p__Actinobacteriota; c__Actinobacteria; o__Bifidobacteriales; f__Bifidobacteriaceae; g__Scardovia	0.281	2.35	0.009295	0.01822	2892	0.0001903	0.003418	3.74742
d__Bacteria; k__norank_d__Bacteria; p__Actinobacteriota; c__Actinobacteria; o__Corynebacteriales; f__Corynebacteriaceae; g__Corynebacterium	0.2889	0.486	0.6062	0.6535	988	4.468e-07	2.569e-05	7.86817
d__Bacteria; k__norank_d__Bacteria; p__Actinobacteriota; c__Actinobacteria; o__Frankiales; f__Geodermatophilaceae; g__Blastococcus	0.0003621	0.001086	0	0	2303	0.02494	0.1724	5.02217
d__Bacteria; k__norank_d__Bacteria; p__Actinobacteriota; c__Actinobacteria; o__Propionibacteriales; f__Propionibacteriaceae; g__Aestuariimicrobium	0.00177	0.01339	0.004191	0.008718	1581	0.0001076	0.002152	6.58476
d__Bacteria; k__norank_d__Bacteria; p__Actinobacteriota; c__Actinobacteria; o__Propionibacteriales; f__Propionibacteriaceae; g__Propionibacterium	0.007967	0.01628	0.0005333	0.001489	2854.5	3.743e-05	0.000859	3.82858
d__Bacteria; k__norank_d__Bacteria; p__Actinobacteriota; c__Actinobacteria; o__Propionibacteriales; f__Propionibacteriaceae; g__Pseudopropionibacterium	0.05315	0.1027	0.06537	0.06842	1430	0.002429	0.02725	6.91157
d__Bacteria; k__norank_d__Bacteria; p__Actinobacteriota; c__Coriobacteriia; o__Coriobacteriales; f__Atopobiaceae; g__Atopobium	0.7105	1.074	0.1154	0.1183	3378.5	3.918e-09	3.004e-07	2.6945
d__Bacteria; k__norank_d__Bacteria; p__Actinobacteriota; c__Coriobacteriia; o__Coriobacteriales; f__Atopobiaceae; g__Olsenella	0.3188	0.9713	0.05242	0.1	2772	0.001844	0.02271	4.00713
d__Bacteria; k__norank_d__Bacteria; p__Actinobacteriota; c__Coriobacteriia; o__Coriobacteriales; f__Eggerthellaceae; g__Cryptobacterium	0.009093	0.01629	0.001981	0.003719	2585	0.01132	0.09611	4.41185
d__Bacteria; k__norank_d__Bacteria; p__Actinobacteriota; c__Coriobacteriia; o__Coriobacteriales; f__Eggerthellaceae; g__DNF00809	0.008731	0.0713	0.0002286	0.001158	2404.5	0.01761	0.1397	4.80249
d__Bacteria; k__norank_d__Bacteria; p__Actinobacteriota; c__Coriobacteriia; o__Coriobacteriales; f__Eggerthellaceae; g__Slackia	0.04337	0.08558	0.008076	0.009863	2606	0.01614	0.1326	4.3664
d__Bacteria; k__norank_d__Bacteria; p__Bacteroidota; c__Bacteroidia; o__Bacteroidales; f__Bacteroidales_Incertae_Sedis; g__Phocaeicola	0.02076	0.0449	0.0032	0.01239	2947.5	1.85e-05	0.0005672	3.6273
d__Bacteria; k__norank_d__Bacteria; p__Bacteroidota; c__Bacteroidia; o__Bacteroidales; f__F082; g__norank_f__F082	0.003742	0.01957	0	0	2256	0.04999	0.2663	5.12389
d__Bacteria; k__norank_d__Bacteria; p__Bacteroidota; c__Bacteroidia; o__Bacteroidales; f__Muribaculaceae; g__norank_f__Muribaculaceae	0.00688	0.05962	0	0	2256	0.04998	0.2663	5.12389
d__Bacteria; k__norank_d__Bacteria; p__Bacteroidota; c__Bacteroidia; o__Bacteroidales; f__p-2534-18B5_gut_group; g__norank_f__p-2534-18B5_gut_group	0.001288	0.005591	0	0	2279.5	0.03537	0.2114	5.07303
d__Bacteria; k__norank_d__Bacteria; p__Bacteroidota; c__Bacteroidia; o__Bacteroidales; f__Porphyromonadaceae; g__Porphyromonas	4.223	6.856	4.218	3.074	1536.5	0.01117	0.09611	6.68107
d__Bacteria; k__norank_d__Bacteria; p__Bacteroidota; c__Bacteroidia; o__Bacteroidales; f__Prevotellaceae; g__Prevotella	12.97	11.86	6.511	5.301	2845.5	0.0005647	0.00838	3.84806
d__Bacteria; k__norank_d__Bacteria; p__Bacteroidota; c__Bacteroidia; o__Bacteroidales; f__Prevotellaceae; g__Prevotellaceae_UCG-004	0.003742	0.012	0.0001524	0.0007306	2438.5	0.01004	0.09056	4.72891
d__Bacteria; k__norank_d__Bacteria; p__Bacteroidota; c__Bacteroidia; o__Flavobacteriales; f__Weeksellaceae; g__Bergeyella	0.07436	0.1638	0.3	0.2949	567	2.997e-12	4.595e-10	8.77932
d__Bacteria; k__norank_d__Bacteria; p__Bacteroidota; c__Bacteroidia; o__Flavobacteriales; f__Weeksellaceae; g__Empedobacter	0.0005231	0.002129	0	0	2256	0.04998	0.2663	5.12389
d__Bacteria; k__norank_d__Bacteria; p__Bacteroidota; c__Bacteroidia; o__Sphingobacteriales; f__Lentimicrobiaceae; g__Lentimicrobium	0.02837	0.1	0.05295	0.08683	1284	0.0001463	0.002805	7.22755
d__Bacteria; k__norank_d__Bacteria; p__Bacteroidota; c__Bacteroidia; o__unclassified_c__Bacteroidia; f__unclassified_c__Bacteroidia; g__unclassified_c__Bacteroidia	0.003581	0.008223	0.0008381	0.002005	2506	0.01739	0.1397	4.58282
d__Bacteria; k__norank_d__Bacteria; p__Cyanobacteria; c__Cyanobacteriia; o__Chloroplast; f__norank_o__Chloroplast; g__norank_f__norank_o__Chloroplast	0.001972	0.008621	0.003581	0.01051	1800	0.02711	0.1808	6.11079
d__Bacteria; k__norank_d__Bacteria; p__Desulfobacterota; c__Desulfovibrionia; o__Desulfovibrionales; f__Desulfomicrobiaceae; g__Desulfomicrobium	0.004547	0.01713	0.0006857	0.004701	2350.5	0.0249	0.1724	4.91936
d__Bacteria; k__norank_d__Bacteria; p__Firmicutes; c__Bacilli; o__Erysipelotrichales; f__Erysipelatoclostridiaceae; g__Asteroleplasma	0.01235	0.05421	7.619e-05	0.0005223	2571.5	0.0007765	0.01082	4.44106
d__Bacteria; k__norank_d__Bacteria; p__Firmicutes; c__Bacilli; o__Erysipelotrichales; f__Erysipelatoclostridiaceae; g__UCG-004	0.006679	0.01819	0.0004572	0.003134	2699	0.0001044	0.002152	4.16512
d__Bacteria; k__norank_d__Bacteria; p__Firmicutes; c__Bacilli; o__Erysipelotrichales; f__Erysipelotrichaceae; g__Solobacterium	0.8861	1.299	0.2235	0.3749	3114.5	2.88e-06	0.0001325	3.26587
d__Bacteria; k__norank_d__Bacteria; p__Firmicutes; c__Bacilli; o__Lactobacillales; f__Lactobacillaceae; g__Lactobacillus	0.09299	0.276	0.002895	0.01571	2998	2.365e-06	0.0001209	3.51801
d__Bacteria; k__norank_d__Bacteria; p__Firmicutes; c__Bacilli; o__Lactobacillales; f__Streptococcaceae; g__Streptococcus	32.58	16.2	40.28	11.23	1463	0.004057	0.04241	6.84015
d__Bacteria; k__norank_d__Bacteria; p__Firmicutes; c__Bacilli; o__Mycoplasmatales; f__Mycoplasmataceae; g__Mycoplasma	0.2742	0.8758	0.0573	0.1486	2751.5	0.002399	0.02725	4.0515
d__Bacteria; k__norank_d__Bacteria; p__Firmicutes; c__Bacilli; o__RF39; f__norank_o__RF39; g__norank_f__norank_o__RF39	0.02499	0.04894	0.02309	0.03736	1671.5	0.04621	0.2592	6.3889
d__Bacteria; k__norank_d__Bacteria; p__Firmicutes; c__Bacilli; o__Staphylococcales; f__Gemellaceae; g__Gemella	2.606	2.962	4.296	2.895	1191	3.814e-05	0.000859	7.42882
d__Bacteria; k__norank_d__Bacteria; p__Firmicutes; c__Bacilli; o__Staphylococcales; f__Staphylococcaceae; g__Staphylococcus	0.06402	0.283	0.002057	0.00582	2565.5	0.0114	0.09611	4.45405
d__Bacteria; k__norank_d__Bacteria; p__Firmicutes; c__Clostridia; o__Christensenellales; f__Christensenellaceae; g__Christensenellaceae_R-7_group	8.047e-05	0.0007592	0.0004572	0.00142	1894.5	0.01149	0.09611	5.90627
d__Bacteria; k__norank_d__Bacteria; p__Firmicutes; c__Clostridia; o__Eubacteriales; f__Eubacteriaceae; g__Pseudoramibacter	0.0379	0.2442	0.002895	0.01316	2595	0.00554	0.0554	4.3902
d__Bacteria; k__norank_d__Bacteria; p__Firmicutes; c__Clostridia; o__Lachnospirales; f__Defluviitaleaceae; g__Defluviitaleaceae_UCG-011	0.01899	0.04425	0.04549	0.09876	1401	0.001193	0.01568	6.97433
d__Bacteria; k__norank_d__Bacteria; p__Firmicutes; c__Clostridia; o__Lachnospirales; f__Lachnospiraceae; g__Butyrivibrio	0.02112	0.05295	0.006857	0.0112	2515	0.04166	0.2366	4.56334
d__Bacteria; k__norank_d__Bacteria; p__Firmicutes; c__Clostridia; o__Lachnospirales; f__Lachnospiraceae; g__Howardella	0.005432	0.009148	0.002362	0.006773	2617	0.007244	0.068	4.34259
d__Bacteria; k__norank_d__Bacteria; p__Firmicutes; c__Clostridia; o__Lachnospirales; f__Lachnospiraceae; g__Lachnoanaerobaculum	0.3639	0.3688	0.1848	0.1489	2552.5	0.03508	0.2114	4.48218
d__Bacteria; k__norank_d__Bacteria; p__Firmicutes; c__Clostridia; o__Lachnospirales; f__Lachnospiraceae; g__Roseburia	0.007243	0.05341	0.008991	0.01793	1515.5	0.0001932	0.003418	6.72652
d__Bacteria; k__norank_d__Bacteria; p__Firmicutes; c__Clostridia; o__Lachnospirales; f__Lachnospiraceae; g__Shuttleworthia	0.07005	0.1092	0.02248	0.03028	2606	0.018	0.1403	4.3664
d__Bacteria; k__norank_d__Bacteria; p__Firmicutes; c__Clostridia; o__Lachnospirales; f__Lachnospiraceae; g__Stomatobaculum	0.3389	0.5068	0.09509	0.09491	2580	0.0255	0.1725	4.42267
d__Bacteria; k__norank_d__Bacteria; p__Firmicutes; c__Clostridia; o__Lachnospirales; f__Lachnospiraceae; g__unclassified_f__Lachnospiraceae	0.02213	0.04508	0.01333	0.05044	2553	0.02826	0.1857	4.4811
d__Bacteria; k__norank_d__Bacteria; p__Firmicutes; c__Clostridia; o__Peptostreptococcales-Tissierellales; f__Anaerovoracaceae; g__Amnipila	0.006317	0.01824	0.01417	0.01876	1295.5	3.41e-05	0.000859	7.20266
d__Bacteria; k__norank_d__Bacteria; p__Firmicutes; c__Clostridia; o__Peptostreptococcales-Tissierellales; f__Anaerovoracaceae; g__Eubacterium_nodatum_group	0.421	0.5237	0.1163	0.1152	2990.5	3.921e-05	0.000859	3.53424
d__Bacteria; k__norank_d__Bacteria; p__Firmicutes; c__Clostridia; o__Peptostreptococcales-Tissierellales; f__Anaerovoracaceae; g__Mogibacterium	0.06723	0.09219	0.016	0.01582	2995	3.418e-05	0.000859	3.5245
d__Bacteria; k__norank_d__Bacteria; p__Firmicutes; c__Clostridia; o__Peptostreptococcales-Tissierellales; f__norank_o__Peptostreptococcales-Tissierellales; g__Parvimonas	0.4643	0.587	0.2261	0.2918	2585.5	0.02391	0.1724	4.41076
d__Bacteria; k__norank_d__Bacteria; p__Firmicutes; c__Clostridia; o__Peptostreptococcales-Tissierellales; f__Peptostreptococcaceae; g__Filifactor	0.1649	0.3042	0.2229	0.3386	1528	0.009913	0.09056	6.69947
d__Bacteria; k__norank_d__Bacteria; p__Firmicutes; c__Clostridia; o__Peptostreptococcales-Tissierellales; f__Peptostreptococcaceae; g__Peptostreptococcus	2.735	4.561	0.4139	0.4146	3278	5.724e-08	3.762e-06	2.91201
d__Bacteria; k__norank_d__Bacteria; p__Firmicutes; c__Clostridia; o__Peptostreptococcales-Tissierellales; f__Peptostreptococcaceae; g__Sporacetigenium	0	0	0.001295	0.003981	1780	0.0002016	0.003435	6.15407
d__Bacteria; k__norank_d__Bacteria; p__Firmicutes; c__Clostridia; o__Peptostreptococcales-Tissierellales; f__Peptostreptococcaceae; g__unclassified_f__Peptostreptococcaceae	0.02418	0.06126	0.01006	0.01578	1668.5	0.03732	0.2177	6.39539
d__Bacteria; k__norank_d__Bacteria; p__Firmicutes; c__Negativicutes; o__Veillonellales-Selenomonadales; f__Selenomonadaceae; g__Selenomonas	0.9529	1.905	0.2472	0.4104	2749	0.002641	0.0286	4.05691
d__Bacteria; k__norank_d__Bacteria; p__Firmicutes; c__Negativicutes; o__Veillonellales-Selenomonadales; f__Veillonellaceae; g__Anaeroglobus	0.1041	0.4592	0.01166	0.02573	2581.5	0.02135	0.161	4.41942
d__Bacteria; k__norank_d__Bacteria; p__Firmicutes; c__Negativicutes; o__Veillonellales-Selenomonadales; f__Veillonellaceae; g__Megasphaera	0.3632	0.8697	0.07924	0.1344	2849	0.0005114	0.007841	3.84048
d__Bacteria; k__norank_d__Bacteria; p__Fusobacteriota; c__Fusobacteriia; o__Fusobacteriales; f__Fusobacteriaceae; g__Fusobacterium	1.948	2.566	2.669	1.903	1354.5	0.000751	0.0108	7.07497
d__Bacteria; k__norank_d__Bacteria; p__Fusobacteriota; c__Fusobacteriia; o__Fusobacteriales; f__Leptotrichiaceae; g__Streptobacillus	0.01231	0.09158	0.01029	0.0308	1796	0.02511	0.1724	6.11945
d__Bacteria; k__norank_d__Bacteria; p__Patescibacteria; c__Gracilibacteria; o__Absconditabacteriales_SR1; f__norank_o__Absconditabacteriales_SR1; g__norank_f__norank_o__Absconditabacteriales_SR1	0.189	0.4424	0.2414	0.3439	1436.5	0.002674	0.0286	6.8975
d__Bacteria; k__norank_d__Bacteria; p__Patescibacteria; c__Gracilibacteria; o__JGI_0000069-P22; f__norank_o__JGI_0000069-P22; g__norank_f__norank_o__JGI_0000069-P22	0.003621	0.01041	0.01691	0.03242	1199.5	4.152e-06	0.0001736	7.41043
d__Bacteria; k__norank_d__Bacteria; p__Patescibacteria; c__Gracilibacteria; o__norank_c__Gracilibacteria; f__norank_o__norank_c__Gracilibacteria; g__norank_f__norank_o__norank_c__Gracilibacteria	0.08852	0.4163	0.1128	0.3803	1465	0.001118	0.01512	6.83582
d__Bacteria; k__norank_d__Bacteria; p__Proteobacteria; c__Gammaproteobacteria; o__Burkholderiales; f__Burkholderiaceae; g__Lautropia	0.2495	0.8351	0.4908	0.5856	697	1.628e-10	1.498e-08	8.49797
d__Bacteria; k__norank_d__Bacteria; p__Proteobacteria; c__Gammaproteobacteria; o__Burkholderiales; f__Comamonadaceae; g__Brachymonas	4.024e-05	0.0003796	0.0003048	0.00101	1937	0.03062	0.1956	5.81429
d__Bacteria; k__norank_d__Bacteria; p__Proteobacteria; c__Gammaproteobacteria; o__Burkholderiales; f__Comamonadaceae; g__Delftia	0.001851	0.007345	0.003352	0.004443	1453.5	0.0003121	0.005127	6.86071
d__Bacteria; k__norank_d__Bacteria; p__Proteobacteria; c__Gammaproteobacteria; o__Burkholderiales; f__Neisseriaceae; g__Alysiella	0.0003219	0.001761	0.001067	0.003574	1876	0.0374	0.2177	5.94631
d__Bacteria; k__norank_d__Bacteria; p__Proteobacteria; c__Gammaproteobacteria; o__Burkholderiales; f__Neisseriaceae; g__Eikenella	0.06068	0.1528	0.0512	0.08423	1626.5	0.03299	0.2051	6.48629
d__Bacteria; k__norank_d__Bacteria; p__Proteobacteria; c__Gammaproteobacteria; o__Burkholderiales; f__Neisseriaceae; g__Kingella	0.008208	0.02736	0.0336	0.07523	1378	0.0003996	0.006339	7.02411
d__Bacteria; k__norank_d__Bacteria; p__Proteobacteria; c__Gammaproteobacteria; o__Burkholderiales; f__Neisseriaceae; g__Neisseria	3.069	5.948	8.578	8.087	689.5	1.424e-10	1.498e-08	8.5142
d__Bacteria; k__norank_d__Bacteria; p__Proteobacteria; c__Gammaproteobacteria; o__Burkholderiales; f__Neisseriaceae; g__Simonsiella	8.047e-05	0.0005338	0.002667	0.00928	1776.5	0.00147	0.01878	6.16165
d__Bacteria; k__norank_d__Bacteria; p__Proteobacteria; c__Gammaproteobacteria; o__Burkholderiales; f__Rhodocyclaceae; g__Propionivibrio	0.0002817	0.001726	0.0007619	0.002469	1898	0.04038	0.2322	5.89869
d__Bacteria; k__norank_d__Bacteria; p__Proteobacteria; c__Gammaproteobacteria; o__Cardiobacteriales; f__Cardiobacteriaceae; g__Cardiobacterium	0.04667	0.08673	0.09684	0.1544	1143	1.231e-05	0.0004356	7.53271
d__Bacteria; k__norank_d__Bacteria; p__Proteobacteria; c__Gammaproteobacteria; o__Enterobacterales; f__Enterobacteriaceae; g__Enterobacter	0.7368	5.933	0.001219	0.003192	2426.5	0.04841	0.2663	4.75488
d__Bacteria; k__norank_d__Bacteria; p__Proteobacteria; c__Gammaproteobacteria; o__Enterobacterales; f__Enterobacteriaceae; g__Escherichia-Shigella	0.004587	0.01749	0.0001524	0.0007306	2365	0.02964	0.192	4.88798
d__Bacteria; k__norank_d__Bacteria; p__Proteobacteria; c__Gammaproteobacteria; o__Enterobacterales; f__Erwiniaceae; g__Rosenbergiella	0.4501	2.621	0	0	2279.5	0.03538	0.2114	5.07303
d__Bacteria; k__norank_d__Bacteria; p__Proteobacteria; c__Gammaproteobacteria; o__Pasteurellales; f__Pasteurellaceae; g__Actinobacillus	0.01903	0.1345	0.5746	1.501	437	1.056e-17	4.855e-15	9.06068
d__Bacteria; k__norank_d__Bacteria; p__Proteobacteria; c__Gammaproteobacteria; o__Pasteurellales; f__Pasteurellaceae; g__Aggregatibacter	0.2105	0.3281	0.5899	0.7857	1100.5	5.717e-06	0.0002191	7.62469
d__Bacteria; k__norank_d__Bacteria; p__Proteobacteria; c__Gammaproteobacteria; o__Pasteurellales; f__Pasteurellaceae; g__Haemophilus	2.339	3.912	7.025	4.187	537	1.15e-12	2.646e-10	8.84425
d__Bacteria; k__norank_d__Bacteria; p__Proteobacteria; c__Gammaproteobacteria; o__Pasteurellales; f__Pasteurellaceae; g__unclassified_f__Pasteurellaceae	0.009496	0.02565	0.03261	0.07174	1210	1.485e-05	0.0004878	7.3877
d__Bacteria; k__norank_d__Bacteria; p__Proteobacteria; c__Gammaproteobacteria; o__Pseudomonadales; f__Moraxellaceae; g__Moraxella	0.01308	0.118	0.01676	0.05408	1741	0.00239	0.02725	6.23848
d__Bacteria; k__norank_d__Bacteria; p__Spirochaetota; c__Spirochaetia; o__Spirochaetales; f__Spirochaetaceae; g__Sphaerochaeta	0.03513	0.1423	0.0003048	0.001256	2572	0.001876	0.02271	4.43998
d__Bacteria; k__norank_d__Bacteria; p__Synergistota; c__Synergistia; o__Synergistales; f__Synergistaceae; g__Pyramidobacter	0.01473	0.05359	0.001219	0.004176	2547.5	0.007198	0.068	4.493
d__Bacteria; k__norank_d__Bacteria; p__Synergistota; c__Synergistia; o__Synergistales; f__Synergistaceae; g__Synergistes	0.004788	0.02729	0	0	2303	0.02503	0.1724	5.02217
d__Bacteria; k__norank_d__Bacteria; p__unclassified_k__norank_d__Bacteria; c__unclassified_k__norank_d__Bacteria; o__unclassified_k__norank_d__Bacteria; f__unclassified_k__norank_d__Bacteria; g__unclassified_k__norank_d__Bacteria	0.001086	0.004265	7.619e-05	0.0005223	2331.5	0.03162	0.1992	4.96049
