# Supplementary material for: Alterations of oral microbiota are associated with the development and severity of acute pancreatitis
Source: J Oral Microbiol. 2023 Oct 5;15(1):2264619. doi: 10.1080/20002297.2023.2264619 (PMC10557549; doi:10.1080/20002297.2023.2264619)
Supplement: Supplemental Material [file ZJOM_A_2264619_SM5844.zip › Supplementary files/TableS5 Lefse value 2 among three groups.xlsx]

## Sheet: Sheet1
Table S5 Lefse value >2 among two groups
taxon	mean	group	lda	pvalue
p__Firmicutes.c__Clostridia.o__Eubacteriales	2.58462	AP	2.26641	0.0037902
p__Actinobacteriota.c__Coriobacteriia.o__Coriobacteriales.f__Atopobiaceae.g__Olsenella.s__Olsenella_sp__oral_taxon_807	3.40029	AP	3.05574	0.0180864
p__unclassified_k__norank_d__Bacteria	1.03598	AP	2.10486	0.0331364
p__Firmicutes.c__Clostridia.o__Peptostreptococcales-Tissierellales	4.62084	AP	4.13967	3.92622e-07
p__Proteobacteria.c__Gammaproteobacteria.o__Enterobacterales.f__Erwiniaceae.g__Rosenbergiella.s__uncultured_bacterium_g__Rosenbergiella	3.65333	AP	3.23765	0.0348933
p__Actinobacteriota.c__Coriobacteriia.o__Coriobacteriales	4.03797	AP	3.68907	2.12827e-09
p__Firmicutes.c__Negativicutes.o__Veillonellales-Selenomonadales.f__Veillonellaceae.g__Megasphaera	3.56011	AP	3.19337	0.000542277
p__Actinobacteriota.c__Actinobacteria.o__Bifidobacteriales.f__Bifidobacteriaceae	3.54493	AP	3.19141	5.84373e-06
p__Bacteroidota.c__Bacteroidia.o__Bacteroidales.f__Prevotellaceae.g__Prevotella.s__Prevotella_loescheii	2.85308	AP	2.17087	0.0437618
p__Bacteroidota.c__Bacteroidia.o__Bacteroidales.f__Prevotellaceae.g__Prevotella.s__Prevotella_oulorum	3.16999	AP	2.81465	1.52956e-05
p__Spirochaetota.c__Spirochaetia.o__Spirochaetales.f__Spirochaetaceae.g__Sphaerochaeta.s__Spirochaeta_sp__canine_oral_taxon_379	2.50279	AP	2.15707	0.00384268
p__Proteobacteria.c__Gammaproteobacteria.o__Enterobacterales.f__Enterobacteriaceae	3.8723	AP	3.57578	0.0245931
p__Actinobacteriota.c__Actinobacteria.o__Bifidobacteriales.f__Bifidobacteriaceae.g__Bifidobacterium	2.70808	AP	2.42529	0.00631261
p__unclassified_k__norank_d__Bacteria.c__unclassified_k__norank_d__Bacteria.o__unclassified_k__norank_d__Bacteria.f__unclassified_k__norank_d__Bacteria.g__unclassified_k__norank_d__Bacteria.s__unclassified_k__norank_d__Bacteria	1.03598	AP	2.08797	0.0331364
p__Firmicutes.c__Negativicutes.o__Veillonellales-Selenomonadales.f__Veillonellaceae.g__Dialister.s__Dialister_micraerophilus	1.14868	AP	2.76215	0.049302
p__Bacteroidota.c__Bacteroidia.o__Bacteroidales.f__Prevotellaceae.g__Prevotella.s__Prevotella_sp__oral_clone_P4PB_83_P2	3.45704	AP	3.01449	0.00387721
p__Firmicutes.c__Clostridia.o__Clostridia_vadinBB60_group.f__norank_o__Clostridia_vadinBB60_group.g__norank_f__norank_o__Clostridia_vadinBB60_group.s__Clostridiales_bacterium_canine_oral_taxon_260	1.49671	AP	2.62222	0.0123565
p__Bacteroidota.c__Bacteroidia.o__Bacteroidales.f__Prevotellaceae.g__Prevotella.s__Prevotella_aurantiaca	2.94881	AP	2.26993	4.3443e-05
p__Firmicutes.c__Clostridia.o__Peptostreptococcales-Tissierellales.f__norank_o__Peptostreptococcales-Tissierellales.g__Parvimonas.s__Parvimonas_micra	3.65927	AP	3.05202	0.0333428
p__Actinobacteriota.c__Actinobacteria.o__Frankiales.f__Geodermatophilaceae	0.558859	AP	2.44401	0.0247055
p__Firmicutes.c__Negativicutes.o__Veillonellales-Selenomonadales.f__Veillonellaceae.g__Veillonella.s__Veillonella_atypica	3.90634	AP	3.36469	0.0184396
p__Firmicutes.c__Bacilli.o__Mycoplasmatales.f__Mycoplasmataceae.g__Mycoplasma.s__unclassified_g__Mycoplasma	3.33118	AP	2.86672	0.0329632
p__Firmicutes.c__Bacilli.o__Lactobacillales.f__Lactobacillaceae.g__Lactobacillus	2.96842	AP	2.67437	2.90667e-06
p__Bacteroidota.c__Bacteroidia.o__Bacteroidales.f__Porphyromonadaceae.g__Porphyromonas	4.62557	AP	3.63523	0.011023
p__Actinobacteriota.c__Coriobacteriia.o__Coriobacteriales.f__Eggerthellaceae.g__DNF00809	1.94108	AP	2.38426	0.0162682
p__Firmicutes.c__Bacilli.o__Lactobacillales.f__Streptococcaceae.g__Streptococcus.s__Streptococcus_mutans	3.13507	AP	2.81391	0.0429658
p__Firmicutes.c__Clostridia.o__Lachnospirales.f__Lachnospiraceae.g__Lachnoanaerobaculum.s__uncultured_bacterium_g__Lachnoanaerobaculum	3.55958	AP	2.89001	0.0335381
p__Actinobacteriota.c__Actinobacteria.o__Actinomycetales.f__Actinomycetaceae	4.63878	AP	3.98277	1.06075e-05
p__Firmicutes.c__Bacilli.o__Mycoplasmatales.f__Mycoplasmataceae	3.43815	AP	3.00668	0.0024489
p__Firmicutes.c__Clostridia.o__Peptostreptococcales-Tissierellales.f__Anaerovoracaceae.g__Eubacterium_nodatum_group.s__Eubacterium_sulci_ATCC_35585	3.54608	AP	3.12159	0.000573625
p__Actinobacteriota.c__Actinobacteria.o__Bifidobacteriales.f__Bifidobacteriaceae.g__Scardovia	3.44878	AP	3.09073	0.000279498
p__Firmicutes.c__Bacilli.o__Mycoplasmatales	3.43815	AP	3.00668	0.0024489
p__Firmicutes.c__Bacilli.o__Acholeplasmatales.f__Acholeplasmataceae.g__Acholeplasma.s__Acholeplasmatales_bacterium_canine_oral_taxon_172	1.75691	AP	2.49322	0.0309794
p__Firmicutes.c__Negativicutes.o__Veillonellales-Selenomonadales.f__Selenomonadaceae.g__Selenomonas	3.97905	AP	3.5817	0.00258424
p__Firmicutes.c__Clostridia.o__Peptostreptococcales-Tissierellales.f__Anaerovoracaceae.g__Mogibacterium.s__Mogibacterium_pumilum	2.82025	AP	2.41788	2.96854e-05
p__Firmicutes.c__Clostridia.o__Lachnospirales.f__Lachnospiraceae.g__Shuttleworthia.s__Shuttleworthia_satelles_DSM_14600	2.84542	AP	2.40082	0.0198563
p__Bacteroidota.c__Bacteroidia.o__Bacteroidales.f__p-2534-18B5_gut_group	1.10977	AP	2.38809	0.0348933
p__Bacteroidota.c__Bacteroidia.o__Bacteroidales.f__Prevotellaceae.g__Alloprevotella.s__Prevotella_sp__g__Alloprevotella	1.19568	AP	2.49677	0.04042
p__Bacteroidota.c__Bacteroidia.o__Bacteroidales.f__p-2534-18B5_gut_group.g__norank_f__p-2534-18B5_gut_group.s__unclassified_g__norank_f__p-2534-18B5_gut_group	1.10977	AP	2.39293	0.0348933
p__Actinobacteriota.c__Actinobacteria.o__Actinomycetales	4.63878	AP	3.98277	1.06075e-05
p__Firmicutes.c__Bacilli.o__Mycoplasmatales.f__Mycoplasmataceae.g__Mycoplasma.s__Metamycoplasma_orale	1.14868	AP	2.52935	0.0348933
p__Firmicutes.c__Clostridia.o__Peptostreptococcales-Tissierellales.f__Peptostreptococcaceae	4.47657	AP	4.02551	1.30412e-06
p__Firmicutes.c__Clostridia	4.79234	AP	4.26886	2.63664e-06
p__Actinobacteriota.c__Actinobacteria.o__Frankiales.f__Geodermatophilaceae.g__Blastococcus	0.558859	AP	2.49166	0.0247055
p__Actinobacteriota.c__Coriobacteriia.o__Coriobacteriales.f__Eggerthellaceae.g__Slackia.s__Slackia_exigua_ATCC_700122	2.63724	AP	2.29234	0.0193328
p__Firmicutes.c__Negativicutes.o__Veillonellales-Selenomonadales.f__Selenomonadaceae.g__Selenomonas.s__Selenomonas_sputigena_ATCC_35185	3.36804	AP	2.99248	0.0212452
p__Firmicutes.c__Negativicutes.o__Veillonellales-Selenomonadales.f__Veillonellaceae.g__Anaeroglobus.s__Anaeroglobus_geminatus	3.01758	AP	2.70407	0.0218447
p__Firmicutes.c__Clostridia.o__Peptostreptococcales-Tissierellales.f__norank_o__Peptostreptococcales-Tissierellales.g__Parvimonas	3.66678	AP	3.06157	0.0232202
p__Proteobacteria.c__Gammaproteobacteria.o__Enterobacterales	4.0775	AP	3.73272	0.0164759
p__unclassified_k__norank_d__Bacteria.c__unclassified_k__norank_d__Bacteria.o__unclassified_k__norank_d__Bacteria.f__unclassified_k__norank_d__Bacteria.g__unclassified_k__norank_d__Bacteria	1.03598	AP	2.07698	0.0331364
p__Bacteroidota.c__Bacteroidia	5.31726	AP	4.61016	6.28849e-05
p__Firmicutes.c__Bacilli.o__Staphylococcales.f__Staphylococcaceae	2.80629	AP	2.41992	0.0103354
p__Bacteroidota.c__Bacteroidia.o__Bacteroidales.f__Prevotellaceae.g__Prevotella.s__Prevotella_genomosp__P8_oral_clone_MB3_P13	1.61322	AP	2.00336	0.00497153
p__Actinobacteriota.c__Actinobacteria	4.94619	AP	3.99118	0.00800653
p__Bacteroidota.c__Bacteroidia.o__Bacteroidales.f__Prevotellaceae.g__Prevotella.s__Prevotella_sp__oral_clone_DO014	2.7091	AP	2.38074	0.00945788
p__Synergistota.c__Synergistia.o__Synergistales.f__Synergistaceae.g__Synergistes.s__Synergistes_jonesii	1.68016	AP	2.11189	0.0247055
p__Firmicutes.c__Negativicutes.o__Veillonellales-Selenomonadales.f__Selenomonadaceae.g__Selenomonas.s__Selenomonas_sp__oral_taxon_478	3.33183	AP	2.84368	0.000642355
p__Bacteroidota.c__Bacteroidia.o__Flavobacteriales.f__Weeksellaceae.g__Empedobacter	0.71856	AP	2.45244	0.049302
p__unclassified_k__norank_d__Bacteria.c__unclassified_k__norank_d__Bacteria	1.03598	AP	2.1012	0.0331364
p__Firmicutes.c__Bacilli.o__Staphylococcales.f__Staphylococcaceae.g__Staphylococcus	2.80629	AP	2.38991	0.0103354
p__Firmicutes.c__Bacilli.o__Staphylococcales.f__Staphylococcaceae.g__Staphylococcus.s__Staphylococcus_sciuri	2.55303	AP	2.28657	0.0348933
p__Firmicutes.c__Clostridia.o__Peptostreptococcales-Tissierellales.f__Anaerovoracaceae.g__Mogibacterium	2.82759	AP	2.42221	4.51018e-05
p__Bacteroidota.c__Bacteroidia.o__Flavobacteriales.f__Weeksellaceae.g__Empedobacter.s__uncultured_bacterium_g__Empedobacter	0.71856	AP	2.4663	0.049302
p__Actinobacteriota.c__Actinobacteria.o__Corynebacteriales.f__Corynebacteriaceae.g__Corynebacterium.s__unclassified_g__Corynebacterium	3.23085	AP	2.40407	0.04927
p__Firmicutes.c__Negativicutes.o__Veillonellales-Selenomonadales.f__Selenomonadaceae.g__Selenomonas.s__Veillonellaceae_bacterium_oral_taxon_129	2.5954	AP	2.30894	2.664e-05
p__Bacteroidota.c__Bacteroidia.o__Bacteroidales.f__Prevotellaceae.g__Prevotella	5.11308	AP	4.52714	0.000564714
p__Firmicutes.c__Negativicutes.o__Veillonellales-Selenomonadales.f__Veillonellaceae.g__Anaeroglobus	3.01758	AP	2.70407	0.0218447
p__Bacteroidota.c__Bacteroidia.o__Bacteroidales.f__Prevotellaceae.g__Prevotella.s__Prevotella_sp__oral_taxon_299_str__F0039	4.01517	AP	3.17152	0.0443003
p__Actinobacteriota.c__Coriobacteriia.o__Coriobacteriales.f__Atopobiaceae.g__Atopobium	3.85153	AP	3.49959	4.21164e-09
p__Actinobacteriota	4.99709	AP	4.15048	0.000501318
p__Actinobacteriota.c__Actinobacteria.o__Bifidobacteriales	3.54493	AP	3.19141	5.84373e-06
p__Bacteroidota	5.31726	AP	4.61016	6.28849e-05
p__Spirochaetota.c__Spirochaetia.o__Spirochaetales.f__Spirochaetaceae.g__Treponema.s__unclassified_g__Treponema	2.88882	AP	2.32264	0.00737921
p__Firmicutes.c__Negativicutes.o__Veillonellales-Selenomonadales.f__Selenomonadaceae.g__Selenomonas.s__Selenomonas_flueggei	2.50498	AP	2.16323	0.00822181
p__Actinobacteriota.c__Coriobacteriia	4.03797	AP	3.68907	2.12827e-09
p__Synergistota.c__Synergistia.o__Synergistales.f__Synergistaceae.g__Synergistes	1.68016	AP	2.13195	0.0247055
p__Actinobacteriota.c__Actinobacteria.o__Actinomycetales.f__Actinomycetaceae.g__Actinomyces.s__Actinomyces_pacaensis	2.69909	AP	2.36143	3.39976e-10
p__Bacteroidota.c__Bacteroidia.o__Bacteroidales.f__Prevotellaceae.g__Prevotella.s__Prevotella_marshii	2.37913	AP	2.10344	0.000310827
p__Firmicutes.c__Clostridia.o__Eubacteriales.f__Eubacteriaceae	2.58462	AP	2.25621	0.0037902
p__Firmicutes.c__Bacilli.o__Lactobacillales.f__Lactobacillaceae	2.96842	AP	2.67603	2.90667e-06
p__Spirochaetota.c__Spirochaetia.o__Spirochaetales.f__Spirochaetaceae.g__Sphaerochaeta	2.54563	AP	2.19914	0.00173995
p__Actinobacteriota.c__Coriobacteriia.o__Coriobacteriales.f__Atopobiaceae.g__Olsenella	3.50345	AP	3.15946	0.00178927
p__Firmicutes.c__Negativicutes.o__Veillonellales-Selenomonadales.f__Selenomonadaceae	4.05673	AP	3.65638	0.00616754
p__Firmicutes.c__Bacilli.o__Staphylococcales.f__Staphylococcaceae.g__Staphylococcus.s__Staphylococcus_caprae	2.45157	AP	2.09863	0.0205244
p__Firmicutes.c__Clostridia.o__Lachnospirales	4.21854	AP	3.58319	0.0107377
p__Bacteroidota.c__Bacteroidia.o__Bacteroidales	5.27794	AP	4.58197	0.000354846
p__Firmicutes.c__Negativicutes.o__Veillonellales-Selenomonadales.f__Selenomonadaceae.g__Selenomonas.s__Selenomonas_sputigena	2.64125	AP	2.28255	0.032266
p__Actinobacteriota.c__Coriobacteriia.o__Coriobacteriales.f__Eggerthellaceae.g__Slackia	2.63724	AP	2.29234	0.0193328
p__Firmicutes.c__Clostridia.o__Lachnospirales.f__Lachnospiraceae.g__Lachnoanaerobaculum	3.56103	AP	2.8924	0.0339213
p__Firmicutes.c__Clostridia.o__Peptostreptococcales-Tissierellales.f__Peptostreptococcaceae.g__Peptostreptococcus	4.43695	AP	4.0286	5.65347e-08
p__Firmicutes.c__Bacilli.o__Lactobacillales.f__Streptococcaceae.g__Streptococcus.s__Streptococcus_sobrinus	2.87854	AP	2.64429	0.0228087
p__Firmicutes.c__Negativicutes.o__Veillonellales-Selenomonadales.f__Selenomonadaceae.g__Selenomonas.s__unclassified_g__Selenomonas	3.5323	AP	3.16474	0.0154551
p__Firmicutes.c__Clostridia.o__Peptostreptococcales-Tissierellales.f__norank_o__Peptostreptococcales-Tissierellales	3.68002	AP	3.05362	0.0200913
p__Spirochaetota.c__Spirochaetia.o__Spirochaetales.f__Spirochaetaceae.g__Treponema.s__Treponema_socranskii	2.7526	AP	2.23589	0.0281359
p__Firmicutes.c__Clostridia.o__Lachnospirales.f__Lachnospiraceae.g__Stomatobaculum	3.53014	AP	3.04283	0.0253827
p__Bacteroidota.c__Bacteroidia.o__Bacteroidales.f__Muribaculaceae	1.83761	AP	2.50277	0.049302
p__Firmicutes.c__Clostridia.o__Peptostreptococcales-Tissierellales.f__Anaerovoracaceae.g__Eubacterium_nodatum_group	3.62431	AP	3.18063	4.08874e-05
p__Spirochaetota.c__Spirochaetia.o__Spirochaetales.f__Spirochaetaceae.g__Treponema.s__Treponema_sp__9AD01	1.44347	AP	2.31637	0.00166134
p__Proteobacteria.c__Gammaproteobacteria.o__Enterobacterales.f__Enterobacteriaceae.g__Enterobacter.s__unclassified_g__Enterobacter	3.86738	AP	3.53294	0.0496249
p__Firmicutes.c__Bacilli.o__Lactobacillales.f__Lactobacillaceae.g__Lactobacillus.s__unclassified_g__Lactobacillus	2.48657	AP	2.16186	0.00527477
p__Firmicutes.c__Clostridia.o__Eubacteriales.f__Eubacteriaceae.g__Pseudoramibacter.s__uncultured_bacterium_g__Pseudoramibacter	2.57867	AP	2.26746	0.00560499
p__Actinobacteriota.c__Coriobacteriia.o__Coriobacteriales.f__Eggerthellaceae.g__DNF00809.s__Coriobacteriaceae_bacterium_68-1-3	1.92684	AP	2.35762	0.00613642
p__Bacteroidota.c__Bacteroidia.o__Bacteroidales.f__Prevotellaceae.g__Prevotella.s__unclassified_g__Prevotella	4.42027	AP	3.89321	0.011315
p__Actinobacteriota.c__Actinobacteria.o__Bifidobacteriales.f__Bifidobacteriaceae.g__Scardovia.s__Scardovia_wiggsiae	3.44189	AP	3.08595	0.00268019
p__Firmicutes.c__Bacilli.o__Erysipelotrichales.f__Erysipelotrichaceae.g__Solobacterium.s__Solobacterium_moorei	3.94698	AP	3.52559	3.22271e-06
p__Proteobacteria.c__Gammaproteobacteria.o__Enterobacterales.f__Enterobacteriaceae.g__Enterobacter	3.86738	AP	3.52624	0.0496249
p__Bacteroidota.c__Bacteroidia.o__Bacteroidales.f__Prevotellaceae.g__norank_f__Prevotellaceae.s__Prevotella_sp__oral_clone_FX046	1.44347	AP	2.36707	0.0147189
p__Bacteroidota.c__Bacteroidia.o__Bacteroidales.f__Prevotellaceae.g__Prevotella.s__Prevotella_salivae	3.76584	AP	3.39547	2.72695e-08
p__Firmicutes.c__Bacilli.o__Erysipelotrichales.f__Erysipelotrichaceae	3.96623	AP	3.54067	3.36899e-06
p__Firmicutes.c__Clostridia.o__Eubacteriales.f__Eubacteriaceae.g__Pseudoramibacter	2.57867	AP	2.25905	0.00560499
p__Actinobacteriota.c__Coriobacteriia.o__Coriobacteriales.f__Eggerthellaceae	2.79214	AP	2.46401	0.000319776
p__Proteobacteria.c__Gammaproteobacteria.o__Burkholderiales.f__Neisseriaceae.g__Eikenella.s__Eikenella_corrodens	2.78302	AP	2.04761	0.0281354
p__Bacteroidota.c__Bacteroidia.o__Bacteroidales.f__Prevotellaceae.g__Prevotella.s__Prevotella_saccharolytica	2.3673	AP	2.08334	0.010347
p__Bacteroidota.c__Bacteroidia.o__Bacteroidales.f__Porphyromonadaceae	4.62557	AP	3.63523	0.011023
p__unclassified_k__norank_d__Bacteria.c__unclassified_k__norank_d__Bacteria.o__unclassified_k__norank_d__Bacteria.f__unclassified_k__norank_d__Bacteria	1.03598	AP	2.04819	0.0331364
p__Acidobacteriota.c__Blastocatellia	1.2174	AP	2.16228	0.049302
p__Firmicutes.c__Clostridia.o__Lachnospirales.f__Lachnospiraceae	4.21353	AP	3.59623	0.00748019
p__Firmicutes.c__Clostridia.o__Lachnospirales.f__Lachnospiraceae.g__Stomatobaculum.s__uncultured_bacterium_g__Stomatobaculum	3.53014	AP	3.04283	0.0253827
p__Bacteroidota.c__Bacteroidia.o__Bacteroidales.f__Porphyromonadaceae.g__Porphyromonas.s__uncultured_bacterium_g__Porphyromonas	4.55512	AP	3.6384	0.00979015
p__Firmicutes.c__Bacilli.o__Erysipelotrichales.f__Erysipelotrichaceae.g__Solobacterium.s__uncultured_organism_g__Solobacterium	1.01959	AP	2.62485	0.0119272
p__Spirochaetota.c__Spirochaetia.o__Spirochaetales.f__Spirochaetaceae.g__Treponema.s__Treponema_parvum	1.03598	AP	2.26958	0.0133758
p__Actinobacteriota.c__Coriobacteriia.o__Coriobacteriales.f__Atopobiaceae.g__Olsenella.s__Olsenella_uli	2.60937	AP	2.20154	0.00155468
p__Firmicutes.c__Bacilli.o__Erysipelotrichales.f__Erysipelotrichaceae.g__Solobacterium	3.94749	AP	3.52615	3.08254e-06
p__Bacteroidota.c__Bacteroidia.o__Bacteroidales.f__Muribaculaceae.g__norank_f__Muribaculaceae	1.83761	AP	2.50477	0.049302
p__Firmicutes.c__Clostridia.o__Peptostreptococcales-Tissierellales.f__Peptostreptococcaceae.g__Peptostreptococcus.s__uncultured_organism_g__Peptostreptococcus	4.43695	AP	4.0286	5.65347e-08
p__Bacteroidota.c__Bacteroidia.o__Bacteroidales.f__Prevotellaceae	5.15611	AP	4.56662	0.000387151
p__Actinobacteriota.c__Coriobacteriia.o__Coriobacteriales.f__Atopobiaceae.g__Olsenella.s__unclassified_g__Olsenella	2.08462	AP	2.05141	0.017483
p__Bacteroidota.c__Bacteroidia.o__Bacteroidales.f__Prevotellaceae.g__Prevotella.s__Prevotella_sp__oral_clone_IK053	2.58779	AP	2.3318	0.00255613
p__Firmicutes.c__Clostridia.o__Lachnospirales.f__Lachnospiraceae.g__Shuttleworthia	2.84542	AP	2.40082	0.0198563
p__Bacteroidota.c__Bacteroidia.o__Bacteroidales.f__Prevotellaceae.g__Prevotella.s__Prevotella_pallens	4.1012	AP	3.72017	0.000223134
p__Bacteroidota.c__Bacteroidia.o__Flavobacteriales.f__Flavobacteriaceae.g__Capnocytophaga.s__unclassified_g__Capnocytophaga	0.449715	AP	2.86597	0.049302
p__Actinobacteriota.c__Actinobacteria.o__Frankiales.f__Geodermatophilaceae.g__Blastococcus.s__uncultured_bacterium_g__Blastococcus	0.558859	AP	2.47134	0.0247055
p__unclassified_k__norank_d__Bacteria.c__unclassified_k__norank_d__Bacteria.o__unclassified_k__norank_d__Bacteria	1.03598	AP	2.10611	0.0331364
p__Proteobacteria.c__Gammaproteobacteria.o__Burkholderiales.f__Neisseriaceae.g__Eikenella	2.78302	AP	2.04761	0.0281354
p__Actinobacteriota.c__Actinobacteria.o__Actinomycetales.f__Actinomycetaceae.g__Actinomyces	4.62631	AP	3.96815	2.02109e-05
p__Firmicutes.c__Bacilli.o__Lactobacillales.f__Lactobacillaceae.g__Lactobacillus.s__Lactobacillus_salivarius	2.38493	AP	2.10932	0.00085601
p__Proteobacteria.c__Gammaproteobacteria.o__Enterobacterales.f__Erwiniaceae.g__Rosenbergiella	3.65333	AP	3.23415	0.0348933
p__Firmicutes.c__Clostridia.o__Lachnospirales.f__Lachnospiraceae.g__Oribacterium.s__uncultured_Lachnospiraceae_bacterium_g__Oribacterium	2.70945	AP	2.30669	0.0440144
p__Campilobacterota.c__Campylobacteria.o__Campylobacterales.f__Campylobacteraceae.g__Campylobacter.s__Campylobacter_concisus	3.23768	AP	2.64661	0.0414836
p__Bacteroidota.c__Bacteroidia.o__Bacteroidales.f__p-2534-18B5_gut_group.g__norank_f__p-2534-18B5_gut_group	1.10977	AP	2.39453	0.0348933
p__Firmicutes.c__Clostridia.o__Peptostreptococcales-Tissierellales.f__Anaerovoracaceae	3.84624	AP	3.31405	0.00046813
p__Acidobacteriota	1.88565	AP	2.11852	0.00809047
p__Actinobacteriota.c__Coriobacteriia.o__Coriobacteriales.f__Atopobiaceae.g__Atopobium.s__uncultured_bacterium_g__Atopobium	3.84746	AP	3.49541	4.57515e-09
p__Actinobacteriota.c__Coriobacteriia.o__Coriobacteriales.f__Atopobiaceae	4.0125	AP	3.66288	2.51859e-09
p__Firmicutes.c__Bacilli.o__Mycoplasmatales.f__Mycoplasmataceae.g__Mycoplasma.s__Metamycoplasma_salivarium	2.75229	AP	2.44188	0.000543327
p__Firmicutes.c__Bacilli.o__Lactobacillales.f__Lactobacillaceae.g__Lactobacillus.s__Lactobacillus_fermentum	2.1979	AP	2.02569	0.00146309
p__Proteobacteria.c__Gammaproteobacteria.o__Enterobacterales.f__Erwiniaceae	3.65333	AP	3.24046	0.0348933
p__Firmicutes.c__Bacilli.o__Erysipelotrichales	3.97999	AP	3.55409	1.0664e-07
p__Firmicutes.c__Negativicutes.o__Veillonellales-Selenomonadales.f__Veillonellaceae.g__Megasphaera.s__Megasphaera_micronuciformis	3.55881	AP	3.19152	0.000610597
p__Actinobacteriota.c__Actinobacteria.o__Bifidobacteriales.f__Bifidobacteriaceae.g__Bifidobacterium.s__unclassified_g__Bifidobacterium	2.38709	AP	2.11625	0.00423522
p__Actinobacteriota.c__Actinobacteria.o__Actinomycetales.f__Actinomycetaceae.g__Actinomyces.s__Schaalia_odontolytica	4.51783	AP	3.985	5.10159e-08
p__Firmicutes.c__Bacilli.o__Mycoplasmatales.f__Mycoplasmataceae.g__Mycoplasma	3.43815	AP	3.00668	0.0024489
p__Bacteroidota.c__Bacteroidia.o__Bacteroidales.f__Prevotellaceae.g__Prevotella.s__Prevotella_shahii	3.04882	AP	2.30585	0.00240595
p__Proteobacteria.c__Gammaproteobacteria.o__Pasteurellales	4.91496	HC	4.46401	8.39228e-13
p__Firmicutes.c__Bacilli.o__Staphylococcales.f__Gemellaceae.g__Gemella.s__uncultured_bacterium_g__Gemella	4.62726	HC	3.95224	2.79771e-05
p__Proteobacteria.c__Gammaproteobacteria.o__Pasteurellales.f__Pasteurellaceae.g__Haemophilus	4.84662	HC	4.37124	1.13192e-12
p__Proteobacteria.c__Gammaproteobacteria.o__Burkholderiales.f__Rhodocyclaceae.g__Propionivibrio	0.881909	HC	2.39681	0.0378877
p__Firmicutes.c__Clostridia.o__Peptostreptococcales-Tissierellales.f__Peptostreptococcaceae.g__Filifactor.s__Filifactor_alocis_ATCC_35896	3.34803	HC	2.5734	0.00888086
p__Patescibacteria.c__Gracilibacteria.o__Absconditabacteriales_SR1.f__norank_o__Absconditabacteriales_SR1	3.38269	HC	2.55178	0.00241046
p__Proteobacteria.c__Gammaproteobacteria.o__Burkholderiales.f__Neisseriaceae.g__Simonsiella	1.42598	HC	2.20876	0.00134782
p__Proteobacteria.c__Gammaproteobacteria.o__Burkholderiales.f__Rhodocyclaceae.g__Propionivibrio.s__Propionibacter_sp__oral_clone_HE018	0.881909	HC	2.50012	0.0378877
p__Firmicutes.c__Bacilli.o__Lactobacillales.f__Carnobacteriaceae.g__Granulicatella.s__uncultured_bacterium_g__Granulicatella	3.98793	HC	3.44161	0.00177914
p__Proteobacteria.c__Gammaproteobacteria.o__Pasteurellales.f__Pasteurellaceae.g__Actinobacillus.s__Haemophilus_parahaemolyticus	3.7594	HC	3.51849	1.05373e-17
p__Patescibacteria.c__Gracilibacteria	3.56953	HC	2.7943	0.00131411
p__Actinobacteriota.c__Actinobacteria.o__Corynebacteriales.f__Corynebacteriaceae.g__Corynebacterium.s__Corynebacterium_durum	3.66287	HC	3.26578	2.64907e-11
p__Proteobacteria.c__Gammaproteobacteria.o__Cardiobacteriales	2.98912	HC	2.50303	8.963e-06
p__Proteobacteria	5.24883	HC	4.70753	1.20767e-09
p__Proteobacteria.c__Gammaproteobacteria.o__Pasteurellales.f__Pasteurellaceae.g__Haemophilus.s__Haemophilus_parainfluenzae	4.76731	HC	4.25885	6.37748e-12
p__Proteobacteria.c__Gammaproteobacteria	5.24868	HC	4.70882	1.01726e-09
p__Patescibacteria.c__Gracilibacteria.o__Absconditabacteriales_SR1	3.38269	HC	2.55178	0.00241046
p__Proteobacteria.c__Gammaproteobacteria.o__Burkholderiales.f__Neisseriaceae.g__Neisseria.s__unclassified_g__Neisseria	4.68691	HC	4.21558	1.05621e-11
p__Proteobacteria.c__Gammaproteobacteria.o__Burkholderiales.f__Neisseriaceae.g__Kingella	2.52635	HC	2.21326	0.000584329
p__Firmicutes.c__Clostridia.o__Lachnospirales.f__Defluviitaleaceae.g__Defluviitaleaceae_UCG-011.s__Lachnospiraceae_bacterium_oral_taxon_500	2.65788	HC	2.10953	0.000745665
p__Proteobacteria.c__Gammaproteobacteria.o__Pasteurellales.f__Pasteurellaceae.g__unclassified_f__Pasteurellaceae	2.51335	HC	2.1474	9.67933e-06
p__Firmicutes.c__Clostridia.o__Christensenellales.f__Christensenellaceae.g__Christensenellaceae_R-7_group.s__Clostridiales_bacterium_canine_oral_taxon_027	0.66006	HC	2.99268	0.0115004
p__Spirochaetota.c__Spirochaetia.o__Spirochaetales.f__Spirochaetaceae.g__Treponema.s__Treponema_sp__ICBA223	0.66006	HC	2.84799	0.0163445
p__Proteobacteria.c__Gammaproteobacteria.o__Burkholderiales.f__Neisseriaceae.g__Neisseria.s__Neisseria_oralis	3.04834	HC	2.77661	1.25068e-08
p__Patescibacteria.c__Saccharimonadia.o__Saccharimonadales.f__norank_o__Saccharimonadales.g__norank_f__norank_o__Saccharimonadales.s__TM7_phylum_sp__oral_clone_FR058	3.39151	HC	2.89476	0.000139641
p__Firmicutes.c__Bacilli.o__Staphylococcales.f__Gemellaceae	4.63306	HC	3.94932	3.70296e-05
p__Patescibacteria.c__Gracilibacteria.o__norank_c__Gracilibacteria.f__norank_o__norank_c__Gracilibacteria.g__norank_f__norank_o__norank_c__Gracilibacteria.s__Gracilibacteria_bacterium_oral_taxon_873	3.05246	HC	2.442	0.00110879
p__Fusobacteriota.c__Fusobacteriia.o__Fusobacteriales.f__Fusobacteriaceae	4.42635	HC	3.5753	0.000751063
p__Fusobacteriota.c__Fusobacteriia.o__Fusobacteriales.f__Fusobacteriaceae.g__Fusobacterium.s__Fusobacterium_periodonticum	4.31779	HC	3.43333	0.000726498
p__Bacteroidota.c__Bacteroidia.o__Sphingobacteriales.f__Lentimicrobiaceae.g__Lentimicrobium	2.72389	HC	2.13128	0.000161266
p__Firmicutes.c__Clostridia.o__Peptostreptococcales-Tissierellales.f__Peptostreptococcaceae.g__Sporacetigenium.s__uncultured_bacterium_g__Sporacetigenium	1.11236	HC	2.75046	0.000197029
p__Proteobacteria.c__Gammaproteobacteria.o__Pasteurellales.f__Pasteurellaceae.g__Aggregatibacter.s__Aggregatibacter_segnis	3.33721	HC	2.81755	0.00228668
p__Patescibacteria.c__Gracilibacteria.o__norank_c__Gracilibacteria.f__norank_o__norank_c__Gracilibacteria.g__norank_f__norank_o__norank_c__Gracilibacteria	3.05246	HC	2.44738	0.00110879
p__Bacteroidota.c__Bacteroidia.o__Flavobacteriales.f__Weeksellaceae.g__Bergeyella.s__uncultured_bacterium_g__Bergeyella	3.45152	HC	3.12652	5.27582e-15
p__Actinobacteriota.c__Actinobacteria.o__Corynebacteriales	3.78792	HC	3.21693	9.42907e-07
p__Proteobacteria.c__Gammaproteobacteria.o__Burkholderiales.f__Neisseriaceae.g__Kingella.s__uncultured_bacterium_g__Kingella	2.52635	HC	2.21527	0.000584329
p__Bacteroidota.c__Bacteroidia.o__Bacteroidales.f__Porphyromonadaceae.g__Porphyromonas.s__unclassified_g__Porphyromonas	2.98434	HC	2.42251	0.00015912
p__Fusobacteriota.c__Fusobacteriia.o__Fusobacteriales.f__Fusobacteriaceae.g__Fusobacterium.s__unclassified_g__Fusobacterium	3.74802	HC	3.08241	0.0108794
p__Firmicutes.c__Bacilli.o__Staphylococcales.f__Gemellaceae.g__Gemella.s__Gemella_haemolysans_ATCC_10379	2.60372	HC	2.1139	0.00013166
p__Firmicutes.c__Bacilli.o__Staphylococcales	4.63327	HC	3.93709	6.66348e-05
p__Proteobacteria.c__Gammaproteobacteria.o__Burkholderiales.f__Neisseriaceae.g__Simonsiella.s__uncultured_bacterium_g__Simonsiella	1.42598	HC	2.21322	0.00134782
p__Proteobacteria.c__Gammaproteobacteria.o__Cardiobacteriales.f__Cardiobacteriaceae.g__Cardiobacterium	2.98605	HC	2.49596	9.97369e-06
p__Firmicutes.c__Bacilli.o__Lactobacillales	5.63962	HC	4.49101	0.0204631
p__Proteobacteria.c__Gammaproteobacteria.o__Burkholderiales.f__Neisseriaceae.g__Neisseria.s__Neisseria_mucosa	4.52832	HC	4.11269	4.58368e-07
p__Proteobacteria.c__Gammaproteobacteria.o__Pasteurellales.f__Pasteurellaceae.g__Actinobacillus	3.7594	HC	3.51848	1.05373e-17
p__Bacteroidota.c__Bacteroidia.o__Flavobacteriales.f__Flavobacteriaceae.g__Capnocytophaga.s__Capnocytophaga_sp_	1.38706	HC	2.54813	0.0104577
p__Firmicutes.c__Clostridia.o__Lachnospirales.f__Defluviitaleaceae	2.65788	HC	2.10953	0.000745665
p__Proteobacteria.c__Gammaproteobacteria.o__Burkholderiales.f__Neisseriaceae.g__Alysiella.s__uncultured_bacterium_g__Alysiella	1.02804	HC	2.51779	0.034458
p__Firmicutes.c__Clostridia.o__Peptostreptococcales-Tissierellales.f__Peptostreptococcaceae.g__Sporacetigenium	1.11236	HC	2.74535	0.000197029
p__Proteobacteria.c__Gammaproteobacteria.o__Burkholderiales.f__Comamonadaceae.g__Delftia.s__Delftia_acidovorans	1.52536	HC	2.02316	0.000268639
p__Proteobacteria.c__Gammaproteobacteria.o__Burkholderiales.f__Comamonadaceae.g__Brachymonas.s__unclassified_g__Brachymonas	0.483969	HC	2.96786	0.0301192
p__Spirochaetota.c__Spirochaetia.o__Spirochaetales.f__Spirochaetaceae.g__Treponema.s__Treponema_denticola	2.86055	HC	2.24412	0.0251223
p__Proteobacteria.c__Gammaproteobacteria.o__Pasteurellales.f__Pasteurellaceae.g__Aggregatibacter.s__uncultured_bacterium_g__Aggregatibacter	3.56837	HC	3.18426	2.69829e-07
p__Patescibacteria.c__Gracilibacteria.o__Absconditabacteriales_SR1.f__norank_o__Absconditabacteriales_SR1.g__norank_f__norank_o__Absconditabacteriales_SR1	3.38269	HC	2.55178	0.00241046
p__Proteobacteria.c__Gammaproteobacteria.o__Pasteurellales.f__Pasteurellaceae.g__Haemophilus.s__uncultured_bacterium_g__Haemophilus	3.20351	HC	2.82299	2.9011e-14
p__Proteobacteria.c__Gammaproteobacteria.o__Cardiobacteriales.f__Cardiobacteriaceae.g__Cardiobacterium.s__uncultured_bacterium_g__Cardiobacterium	2.92448	HC	2.50923	2.28113e-06
p__Firmicutes.c__Clostridia.o__Peptostreptococcales-Tissierellales.f__Peptostreptococcaceae.g__Filifactor	3.34803	HC	2.5734	0.00888086
p__Proteobacteria.c__Gammaproteobacteria.o__Burkholderiales.f__Burkholderiaceae.g__Lautropia	3.69086	HC	3.13083	1.57864e-10
p__Bacteroidota.c__Bacteroidia.o__Flavobacteriales.f__Weeksellaceae.g__Bergeyella	3.47718	HC	3.09578	2.82894e-12
p__Actinobacteriota.c__Actinobacteria.o__Micrococcales.f__Micrococcaceae.g__Rothia.s__unclassified_g__Rothia	4.05369	HC	3.50347	8.57963e-06
p__Proteobacteria.c__Gammaproteobacteria.o__Pasteurellales.f__Pasteurellaceae.g__unclassified_f__Pasteurellaceae.s__unclassified_f__Pasteurellaceae	2.51335	HC	2.14699	9.67933e-06
p__Firmicutes.c__Clostridia.o__Lachnospirales.f__Defluviitaleaceae.g__Defluviitaleaceae_UCG-011	2.65788	HC	2.10953	0.000745665
p__Firmicutes.c__Bacilli.o__Lactobacillales.f__Streptococcaceae	5.60507	HC	4.51934	0.00402726
p__Firmicutes.c__Bacilli	5.6835	HC	4.53929	0.0212216
p__Firmicutes.c__Bacilli.o__Staphylococcales.f__Gemellaceae.g__Gemella	4.63306	HC	3.94932	3.70296e-05
p__Proteobacteria.c__Gammaproteobacteria.o__Burkholderiales.f__Neisseriaceae	4.93786	HC	4.48129	1.60583e-10
p__Proteobacteria.c__Gammaproteobacteria.o__Pasteurellales.f__Pasteurellaceae.g__Haemophilus.s__Haemophilus_sp__oral_taxon_036	4.0055	HC	3.67293	3.81721e-14
p__Patescibacteria.c__Gracilibacteria.o__norank_c__Gracilibacteria	3.05246	HC	2.44945	0.00110879
p__Actinobacteriota.c__Actinobacteria.o__Actinomycetales.f__Actinomycetaceae.g__Actinomyces.s__Actinomyces_oris	3.81092	HC	3.09466	6.28836e-05
p__Fusobacteriota.c__Fusobacteriia.o__Fusobacteriales.f__Leptotrichiaceae.g__Leptotrichia.s__Leptotrichia_goodfellowii	2.04027	HC	2.20673	0.00119708
p__Proteobacteria.c__Gammaproteobacteria.o__Burkholderiales.f__Burkholderiaceae	3.69435	HC	2.99324	1.33077e-08
p__Firmicutes.c__Bacilli.o__Lactobacillales.f__Streptococcaceae.g__Streptococcus.s__unclassified_g__Streptococcus	5.60227	HC	4.56438	0.00136992
p__Proteobacteria.c__Gammaproteobacteria.o__Burkholderiales.f__Comamonadaceae.g__Delftia	1.52536	HC	2.03756	0.000268639
p__Proteobacteria.c__Gammaproteobacteria.o__Cardiobacteriales.f__Cardiobacteriaceae	2.98912	HC	2.50303	8.963e-06
p__Patescibacteria.c__Gracilibacteria.o__JGI_0000069-P22.f__norank_o__JGI_0000069-P22.g__norank_f__norank_o__JGI_0000069-P22.s__uncultured_bacterium_g__norank_f__norank_o__JGI_0000069-P22	0.580879	HC	3.12585	0.0301192
p__Bacteroidota.c__Bacteroidia.o__Sphingobacteriales	2.72576	HC	2.09581	0.00137743
p__Proteobacteria.c__Gammaproteobacteria.o__Pasteurellales.f__Pasteurellaceae.g__Aggregatibacter	3.77076	HC	3.33756	5.60432e-06
p__Actinobacteriota.c__Actinobacteria.o__Corynebacteriales.f__Corynebacteriaceae	3.78282	HC	3.22289	4.21697e-07
p__Proteobacteria.c__Gammaproteobacteria.o__Burkholderiales.f__Burkholderiaceae.g__Lautropia.s__uncultured_bacterium_g__Lautropia	3.68441	HC	3.1197	1.67623e-10
p__Actinobacteriota.c__Actinobacteria.o__Corynebacteriales.f__Corynebacteriaceae.g__Corynebacterium	3.7826	HC	3.22275	4.52917e-07
p__Proteobacteria.c__Gammaproteobacteria.o__Burkholderiales.f__Comamonadaceae.g__Brachymonas	0.483969	HC	2.98667	0.0301192
p__Bacteroidota.c__Bacteroidia.o__Sphingobacteriales.f__Lentimicrobiaceae.g__Lentimicrobium.s__unclassified_g__Lentimicrobium	2.69079	HC	2.10336	0.000496689
p__Patescibacteria.c__Gracilibacteria.o__JGI_0000069-P22.f__norank_o__JGI_0000069-P22	2.22826	HC	2.00172	3.48728e-06
p__Patescibacteria.c__Gracilibacteria.o__JGI_0000069-P22	2.22826	HC	2.00252	3.48728e-06
p__Firmicutes.c__Clostridia.o__Christensenellales.f__Christensenellaceae.g__Christensenellaceae_R-7_group	0.66006	HC	2.97336	0.0115004
p__Patescibacteria.c__Gracilibacteria.o__Absconditabacteriales_SR1.f__norank_o__Absconditabacteriales_SR1.g__norank_f__norank_o__Absconditabacteriales_SR1.s__SR1_bacterium_oral_taxon_875	3.19514	HC	2.47647	2.53979e-06
p__Bacteroidota.c__Bacteroidia.o__Sphingobacteriales.f__Lentimicrobiaceae	2.72389	HC	2.13128	0.000161266
p__Firmicutes.c__Negativicutes.o__Veillonellales-Selenomonadales.f__Veillonellaceae.g__Veillonella.s__Veillonella_sp__oral_taxon_780	3.28227	HC	2.65364	0.00530838
p__Proteobacteria.c__Gammaproteobacteria.o__Pasteurellales.f__Pasteurellaceae	4.91496	HC	4.46401	8.39228e-13
p__Actinobacteriota.c__Actinobacteria.o__Propionibacteriales.f__Propionibacteriaceae.g__Aestuariimicrobium	1.62227	HC	2.08851	9.98895e-05
p__Proteobacteria.c__Gammaproteobacteria.o__Burkholderiales	4.9725	HC	4.46166	1.89174e-08
p__Proteobacteria.c__Gammaproteobacteria.o__Burkholderiales.f__Neisseriaceae.g__Neisseria.s__Neisseria_elongata_g__Neisseria	3.35598	HC	2.78681	0.0012058
p__Bacteroidota.c__Bacteroidia.o__Flavobacteriales.f__Weeksellaceae	3.47718	HC	3.09137	5.58423e-12
p__Proteobacteria.c__Gammaproteobacteria.o__Burkholderiales.f__Neisseriaceae.g__Neisseria	4.93337	HC	4.47963	1.38216e-10
p__Firmicutes.c__Bacilli.o__Lactobacillales.f__Streptococcaceae.g__Streptococcus	5.60507	HC	4.51935	0.00402726
p__Actinobacteriota.c__Actinobacteria.o__Propionibacteriales.f__Propionibacteriaceae.g__Aestuariimicrobium.s__uncultured_Propionibacteriaceae_bacterium_g__Aestuariimicrobium	1.62227	HC	2.1053	9.98895e-05
p__Fusobacteriota.c__Fusobacteriia.o__Fusobacteriales.f__Fusobacteriaceae.g__Fusobacterium	4.42635	HC	3.57539	0.000751063
p__Patescibacteria.c__Gracilibacteria.o__norank_c__Gracilibacteria.f__norank_o__norank_c__Gracilibacteria	3.05246	HC	2.45293	0.00110879
p__Proteobacteria.c__Gammaproteobacteria.o__Burkholderiales.f__Neisseriaceae.g__Alysiella	1.02804	HC	2.50553	0.034458
